# Supplementary material for: Correlation between physician assistant students’ performance score of history taking and physical exam documentation and scores of Graduate Record Examination, clinical year grade point average, and score of Physician Assistant National Certifying Exam in the United States
Source: J Educ Eval Health Prof. 2020 May 27;17:16. doi: 10.3352/jeehp.2020.17.16 (PMC7364023; doi:10.3352/jeehp.2020.17.16)
Supplement: Supplementary file 1 [file jeehp-17-16-dataset1.xlsx]

## Sheet: Sheet1
Demographics			GRE scores				H&P grades Sem I					H&P Grades Sem II					H&P Grades Sem III
Subject Log Number	Age	Sex	GRE-V	GRE-Q	GRE-A	Overall mean H&P	#1	#2	#3	#4	Mean Sem I	#1	#2	#3	#4	Mean Sem II	#1	#2	#3	#4	Mean Sem III	PANCE score
1	20	F	145	152	3	86.3333	92	96	80	86	88.5	80	93	95	91	89.75	92	84	96	51	80.75	453
2	23	F	152	148	4	89	92	96	93	98	94.75	91	87	92	84	88.5	91	87	85	72	83.75	445
3	21	F	147	153	4	94.0833	100	87	89	98	93.5	100	89	97	91	94.25	99	92	87	100	94.5	561
4	34	F	153	140	3.5	77.8333	80	64	98	91	83.25	91	93	67	80	82.75	80	91	24	75	67.5	431
5	25	F	157	150	4.5	90.9167	86	84	93	100	90.75	89	99	87	97	93	80	87	93	96	89	622
6	53	M	165	160	3.5	90.0833	88	98	86	97	92.25	81	89	95	80	86.25	84	88	95	100	91.75	401
7	23	F	152	159	5	93	85	98	91	90	91	91	100	89	95	93.75	93	99	85	100	94.25	497
8	23	F	161	160	4	93	88	100	77	97	90.5	85	100	92	93	92.5	91	99	95	99	96	484
9	23	F	148	148	4.5	94.5	98	100	100	100	99.5	92	91	93	85	90.25	92	92	95	96	93.75	465
10	22	F	157	155	4.5	92.3333	88	98	95	90	92.75	85	91	91	97	91	85	93	99	96	93.25	524
11	22	M	155	154	4	90.3333	94	90	93	81	89.5	99	84	93	97	93.25	75	95	84	99	88.25	571
12	30	M	158	155	3.5	88	94	73	88	82	84.25	80	84	91	93	87	91	92	93	95	92.75	585
13	48	M	169	161	4.5	86.0833	90	82	85	96	88.25	93	87	83	97	90	80	89	85	66	80	506
14	23	F	149	150	4	92.5833	87	81	99	97	91	93	99	95	92	94.75	95	100	88	85	92	524
15	23	F	150	153	4	91.25	96	94	89	96	93.75	80	95	95	97	91.75	85	81	95	92	88.25	386
16	25	F	152	151	4.5	95.5833	92	98	100	88	94.5	97	100	95	95	96.75	83	99	100	100	95.5	516
17	26	M	143	145	4.5	88.3333	92	90	97	91	92.5	79	89	87	89	86	91	91	85	79	86.5	397
18	33	M	162	151	4	85.4167	90	94	84	89	89.25	80	73	89	95	84.25	85	88	84	74	82.75	461
19	22	F	144	151	4	94.5833	96	98	97	100	97.75	92	97	99	89	94.25	84	93	97	93	91.75	503
20	20	F	141	146	3	92.4167	100	92	98	95	96.25	92	88	91	91	90.5	88	97	81	96	90.5	439
21	25	F	146	144	4	90.25	81	92	98	91	90.5	85	97	93	97	93	88	92	88	81	87.25	453
22	49	M	161	140	4.5	82.25	72	90	97	80	84.75	89	68	74	93	81	76	83	80	85	81	372
23	23	F	150	149	4	93.25	90	96	100	93	94.75	91	95	93	95	93.5	91	87	91	97	91.5	466
24	27	F	151	148	3.5	87.8333	73	94	84	93	86	93	93	92	89	91.75	83	80	85	95	85.75	383
25	24	M	155	154	4.5	87	93	86	87	95	90.25	91	68	80	99	84.5	75	95	92	83	86.25	471
26	26	F	157	145	3.5	87.1667	93	98	95	87	93.25	92	83	67	97	84.75	74	95	74	91	83.5	458
27	45	M	162	166	5.5	86.5	89	82	84	98	88.25	80	71	85	99	83.75	83	80	92	95	87.5	499
28	21	F	150	150	4	92.5833	92	92	95	93	93	92	89	85	99	91.25	93	91	91	99	93.5	433
29	24	F	149	149	4	93.8333	90	89	93	98	92.5	89	99	91	95	93.5	99	93	95	95	95.5	511
30	22	F	146	148	3.5	90.9167	85	90	95	86	89	99	91	85	95	92.5	95	93	93	84	91.25	378
31	32	F	145	148	3.5	93.1667	94	98	92	86	92.5	89	100	97	92	94.5	83	99	100	88	92.5	504
32	22	F	157	153	4.5	95.6667	100	96	81	98	93.75	95	97	99	97	97	97	92	97	99	96.25	639
33	29	F	152	144	4.5	95.9167	96	100	89	96	95.25	100	97	97	99	98.25	95	100	93	89	94.25	468
34	38	M	154	145	5	88.1667	79	92	82	93	86.5	73	93	77	95	84.5	99	87	99	89	93.5	393
35	30	M	153	140	4	90.3333	92	96	95	84	91.75	85	92	88	99	91	89	83	85	96	88.25	416
36	25	F	150	154	4.5	88.8333	80	98	89	99	91.5	80	84	89	88	85.25	89	85	100	85	89.75	405
37	21	F	144	146	3.5	91.3333	96	98	89	96	94.75	89	80	97	97	90.75	77	87	93	97	88.5	486
38	23	M	142	150	4.5	95.4167	90	100	99	95	96	97	100	93	89	94.75	97	97	88	100	95.5	550
39	22	F	143	149	3.5	91	92	88	95	93	92	91	92	84	85	88	95	85	97	95	93	431
40	23	F	158	154	5	95.75	92	100	100	88	95	99	100	97	93	97.25	100	100	92	88	95	548
41	21	F	150	153	4	91.3333	84	92	96	84	89	95	83	93	95	91.5	89	88	100	97	93.5	400
42	21	F	153	152	4	89.1667	92	80	87	83	85.5	92	92	87	88	89.75	92	93	84	100	92.25	437
43	23	F	147	149	4.5	90.1667	86	88	91	83	87	97	91	89	92	92.25	83	97	85	100	91.25	470
44	22	F	153	150	4.5	91.5833	92	87	81	95	88.75	89	91	100	81	90.25	88	100	99	96	95.75	488
45	25	F	155	148	4	96.0833	94	100	93	95	95.5	97	99	100	93	97.25	93	100	100	89	95.5	591
46	24	F	161	156	4.5	94.6667	92	100	97	93	95.5	97	95	87	97	94	100	95	92	91	94.5	532
47	23	F	154	156	3.5	90.8333	92	78	96	98	91	92	91	93	97	93.25	92	99	73	89	88.25	526
48	23	M	158	156	4.5	89.1667	94	81	93	79	86.75	95	97	95	81	92	95	92	80	88	88.75	453
49	22	F	145	149	4	89.9316	98.6667	93.3333	93.3333	77	90.5833	100	90	85	88	90.75	76.9231	81.5385	100	95.3846	88.4615	482
50	22	F	156	156	4.5	87.9017	93.3333	89.3333	79	88	87.4167	100	67	94	98	89.75	76.9231	95.3846	86.1538	87.6923	86.5385	468
51	24	F	154	149	3.5	96.3003	100	100	91.3733	100	97.8433	98	94	92	91	93.75	98.4615	100	95.3846	95.3846	97.3077	546
52	23	F	160	156	5	83.3226	88	89.3333	84	64	81.3333	82	80	75	96	83.25	92.3077	89.2308	80	80	85.3846	460
53	26	F	148	138	4	86.9017	93.3333	100	66	93.3333	88.1667	95	77	88	84	86	96.9231	80	81.5385	87.6923	86.5385	526
54	23	F	148	150	4	93.7479	100	79	100	98.6667	94.4167	91	90	96	98	93.75	100	100	72.3077	100	93.0769	497
55	25	F	149	156	4.5	90.2286	81.3333	100	93.3333	96	92.6667	81	91	97	100	92.25	89.2308	69.2308	93.8462	90.7692	85.7692	442
56	22	F	158	162	4.5	91.7564	89.3333	98.6667	96	100	96	80	100	74	100	88.5	100	72.3077	90.7692	100	90.7692	654
57	26	M	160	156	4	84.2885	81.3333	93.3333	89.3333	84	87	82	81	85	97	86.25	89.2308	75.3846	61.5385	92.3077	79.6154	521
58	22	F	147	156	4	90.3675	88	96	85.3333	96	91.3333	95	82	81	98	89	83.0769	95.3846	86.1538	98.4615	90.7692	450
59	25	F	147	148	3.5	85.8205	86.6667	88	81.3333	88	86	91	88	84	69	83	93.8462	86.1538	80	93.8462	88.4615	394
60	34	F	152	147	4	82.0855	71	71	89.3333	64	73.8333	85	79	97	61	80.5	90.7692	93.8462	90.7692	92.3077	91.9231	421
61	21	F	155	158	4	96.0235	100	90.6667	100	96	96.6667	100	91	98	92	95.25	100	90.7692	93.8462	100	96.1538	616
62	22	F	163	156	4.5	96.0043	100	85.3333	92	93.3333	92.6667	100	97	100	89	96.5	100	95.3846	100	100	98.8462	469
63	25	F	156	157	4.5	96.1325	100	96	98.6667	100	98.6667	100	93	95	94	95.5	98.4615	98.4615	87.6923	92.3077	94.2308	554
64	23	F	153	148	4	94.9957	94.6667	88	100	98.6667	95.3333	81	96	97	100	93.5	92.3077	93.8462	98.4615	100	96.1538	551
65	44	F	148	151	3.5	84.4295	35	88	100	88	77.75	75	97	100	84	89	81.5385	86.1538	80	98.4615	86.5385	607
66	22	F	149	151	4.5	90.8547	85.3333	77.3333	88	98.6667	87.3333	90	99	97	98	96	90.7692	93.8462	76.9231	95.3846	89.2308	557
67	32	M	154	153	4.5	92.7521	88	89.3333	100	96	93.3333	97	93	94	88	93	87.6923	93.8462	96.9231	89.2308	91.9231	418
68	22	F	150	156	4.5	91.047	84	94.6667	98.6667	96	93.3333	92	97	81	100	92.5	96.9231	93.8462	61.5385	96.9231	87.3077	565
69	23	F	157	154	4.5	88.2607	81.3333	88	89.3333	88	86.6667	93	87	80	94	88.5	96.9231	87.6923	93.8462	80	89.6154	522
70	27	F	148	148	4	87.8675	80	86.6667	84	94.6667	86.3333	82	70	94	100	86.5	83.0769	92.3077	95.3846	92.3077	90.7692	388
71	24	M	155	155	4	88.3889	94.6667	88	88	88	89.6667	92	80	79	91	85.5	93.8462	89.2308	95.3846	81.5385	90	532
72	24	F	162	158	4.5	93.0513	89.3333	96	100	94.6667	95	81	95	97	99	93	81.5385	84.6154	100	98.4615	91.1538	505
73	25	F	152	148	4	92.9979	93.3333	94.6667	88	98.6667	93.6667	82	89	98	100	92.25	96.9231	98.4615	86.1538	90.7692	93.0769	467
74	41	F	149	157	4	83.1389	84	67	79	94.6667	81.1667	80	80	97	96	88.25	64.6154	87.6923	72.3077	95.3846	80	411
75	25	M	156	155	4	85.4936	80	71	92	80	80.75	88	75	86	97	86.5	93.8462	90.7692	78.4615	93.8462	89.2308	402
76	24	F	146	148	4	94.094	94.6667	86.6667	98.6667	94.6667	93.6667	95	91	95	95	94	98.4615	81.5385	98.4615	100	94.6154	441
77	26	F	151	151	4	94.6474	98.6667	96	94.6667	94.6667	96	92	84	88	97	90.25	98.4615	98.4615	93.8462	100	97.6923	425
78	30	M	155	155	4	87.3419	81.3333	94.6667	92	81.3333	87.3333	95	84	95	94	92	98.4615	86.1538	66.1538	80	82.6923	454
79	25	M	152	153	4.5	88.9829	96	88	93.3333	92	92.3333	85	80	81	94	85	83.0769	92.3077	86.1538	96.9231	89.6154	356
80	25	M	157	153	4.5	90.0641	94.6667	94.6667	96	90.6667	94	85	94	88	87	88.5	100	84.6154	72.3077	93.8462	87.6923	506
81	29	M	148	145	4.5	94.1624	94.6667	84	96	90.6667	91.3333	90	97	94	99	95	96.9231	89.2308	98.4615	100	96.1538	526
82	23	F	148	153	3.5	88.8098	89.3333	100	81.3333	94.6667	91.3333	93	86	82	84	86.25	76.9231	86.1538	93.8462	98.4615	88.8462	407
83	31	M	150	150	3.5	84.0214	35	82.6667	89.3333	89.3333	74.0833	85	97	84	89	88.75	86.1538	92.3077	87.6923	90.7692	89.2308	477
84	22	F	151	152	5	87.5427	86.6667	96	96	96	93.6667	86	80	99	57	80.5	84.6154	83.0769	96.9231	89.2308	88.4615	398
85	41	F	155	150	3.5	95.2372	96	98.6667	98.6667	90.6667	96	100	100	94	91	96.25	93.8462	83.0769	100	96.9231	93.4615	498
86	26	M	161	161	5	92.4658	80	96	100	90.6667	91.6667	86	97	96	87	91.5	84.6154	96.9231	98.4615	96.9231	94.2308	414
87	25	F	157	152	4	96.4124	89.3333	100	98.6667	89.3333	94.3333	97	98	100	100	98.75	87.6923	100	96.9231	100	96.1538	470
88	24	F	149	154	4	91.5919	89.3333	96	100	92	94.3333	80	100	95	96	92.75	81.5385	89.2308	81.5385	98.4615	87.6923	383
89	33	F	160	154	4.5	94.4188	96	89.3333	98.6667	89.3333	93.3333	100	100	95	97	98	75.3846	100	93.8462	98.4615	91.9231	530
90	28	F	151	151	3.5	91.6026	68	96	100	84	87	85	100	100	97	95.5	83.0769	96.9231	100	89.2308	92.3077	433
91	26	F	159	151	5	90.7457	93.3333	93.3333	84	90.6667	90.3333	95	85	81	82	85.75	89.2308	96.9231	100	98.4615	96.1538	387
92	26	M	146	145	3.5	88.5235	92	70	98.6667	96	89.1667	83	94	97	87	90.25	89.2308	80	93.8462	81.5385	86.1538	411
93	22	M	145	148	3.5	86.0812	90.6667	86.6667	88	77.3333	85.6667	87	88	100	63	84.5	89.2308	98.4615	78.4615	86.1538	88.0769	609
94	24	F	151	151	4.5	93.9658	96	89.3333	96	89.3333	92.6667	83	100	99	98	95	92.3077	98.4615	95.3846	90.7692	94.2308	563
95	23	F	159	156	5	94.5769	93.3333	93.3333	98.6667	94.6667	95	100	93	95	90	94.5	95.3846	96.9231	89.2308	95.3846	94.2308	460
96	24	F	146	149	4.5	87.5342	96	94.6667	82.6667	84	89.3333	78	97	98	77	87.5	73.8462	93.8462	89.2308	86.1538	85.7692	405
97	24	F	149	152	4	94.6838	94.6667	81.3333	100	98.6667	93.6667	93	95	95	97	95	98.4615	100	93.8462	89.2308	95.3846	566
98	38	F	152	152	4	88.5	88	83	87	80	84.5	78	95	89		87.3333	93	100	88		93.6667	492
99	27	F	152	152	4.5	93.1389	91	99	92	97	94.75	84	96	84		88	100	95	95		96.6667	592
100	29	F	152	152	3.5	95.1389	84	100	99	96	94.75	94	99	90		94.3333	99	97	93		96.3333	599
101	25	F	154	154	4	95.5	91	92	99	92	93.5	97	96	97		96.6667	100	92	97		96.3333	600
102	23	F	155	156	5	97.7222	95	95	100	96	96.5	97	98	99		98	99	99	98		98.6667	763
103	33	F	159	148	5	86.4444	81	81	97	93	88	74	93	72		79.6667	90	94	91		91.6667	506
104	22	F	145	156	3.5	92.8056	85	88	93	93	89.75	95	90	98		94.3333	98	85	100		94.3333	551
105	27	F	145	149	4	91.0278	84	95	87	93	89.75	97	96	88		93.6667	94	99	76		89.6667	545
106	23	F	148	154	4	97.0833	99	95	95	100	97.25	100	92	92		94.6667	99	99	100		99.3333	545
107	34	F	153	153	4	95.5556	96	81	99	100	94	94	98	100		97.3333	93	94	99		95.3333	520
108	31	F	150	150	4	91.0833	85	95	97	88	91.25	91	87	94		90.6667	98	90	86		91.3333	509
109	24	M	144	149	4	90.5556	87	92	97	96	93	93	70	100		87.6667	94	97	82		91	521
110	27	M	158	153	4.5	88.9444	95	95	80	88	89.5	92	100	95		95.6667	86	64	95		81.6667	497
111	21	F	143	148	4.5	92	84	70	95	95	86	94	87	91		90.6667	100	100	98		99.3333	479
112	50	F	153	141	3.5	95.6667	92	100	92	96	95	100	100	96		98.6667	94	93	93		93.3333	453
113	23	F	154	151	4	90.5556	80	95	81	96	88	93	87	100		93.3333	98	90	83		90.3333	390
114	37	M	168	161	4.5	98.2222	96	92	100	100	97	100	100	98		99.3333	95	100	100		98.3333	537
115	26	F	154	146	4	95	96	93	100	99	97	95	97	84		92	100	89	99		96	621
116	23	F	154	151	3.5	92.2222	84	77	96	95	88	96	97	97		96.6667	100	78	98		92	515
117	24	F	156	158	4	91.3611	88	95	97	95	93.75	75	99	80		84.6667	97	99	91		95.6667	447
118	23	F	152	148	5	96.5278	97	89	99	100	96.25	93	90	100		94.3333	100	98	99		99	582
119	33	F	143	142	3.5	89.3611	93	84	77	93	86.75	93	85	98		92	86	85	97		89.3333	408
120	23	F	154	152	4	86	97	91	92	88	92	81	79	97		85.6667	56	94	91		80.3333	488
121	40	F	161	138	4	96.8889	92	100	93	99	96	100	100	98		99.3333	93	93	100		95.3333	592
122	22	F	147	158	4	96.5556	95	100	100	93	97	100	100	92		97.3333	92	95	99		95.3333	680
123	46	F	160	144	4	84.6944	93	95	99	80	91.75	79	84	94		85.6667	66	95	69		76.6667
124	22	F	153	152	5	93.5833	84	97	99	87	91.75	98	100	91		96.3333	89	91	98		92.6667	388
125	24	F	152	151	4	94.3611	100	92	83	92	91.75	97	100	99		98.6667	83	98	97		92.6667	602
126	25	M	155	152	4	93.2222	91	100	93	100	96	90	99	92		93.6667	90	94	86		90	478
127	22	F	149	145	4.5	89.0556	96	100	89	81	91.5	99	87	93		93	78	88	82		82.6667	453
128	23	F	152	154	4.5	98.2222	100	100	100	100	100	100	98	98		98.6667	94	100	94		96	607
129	25	F	143	150	3.5	93.5833	100	100	83	92	93.75	90	99	83		90.6667	95	99	95		96.3333	521
130	24	F	151	152	4	91.9444	85	76	97	100	89.5	94	90	100		94.6667	99	86	90		91.6667
131	23	M	158	156	4	95.3333	73	96	96	95	90	96	98	99		97.6667	98	98	99		98.3333	649
132	23	M	154	157	5	91.1111	83	92	93	96	91	95	79	81		85	95	97	100		97.3333	563
133	23	F	154	152	5	91.6111	93	92	93	96	93.5	100	94	82		92	92	81	95		89.3333	419
134	23	M	147	152	4	95.1667	93	84	97	96	92.5	99	97	98		98	86	99	100		95	465
135	23	F	139	148	4	87.5	95	64	87	88	83.5	95	99	80		91.3333	99	76	88		87.6667	386
136	24	F	155	155	4.5	92.75	88	99	99	95	95.25	100	90	86		92	88	100	85		91	582
137	23	F	162	156	4	95.6389	89	95	92	93	92.25	99	94	99		97.3333	100	93	99		97.3333	647
138	24	F	162	161	5.5	88.6944	88	92	76	99	88.75	88	87	97		90.6667	83	93	84		86.6667	587
139	34	F	156	149	4	89.5556	93	71	81	99	86	98	86	94		92.6667	93	95	82		90	408
140	24	M	152	150	4	92.7778	93	95	81	99	92	97	91	82		90	99	97	93		96.3333	547
141	22	M	155	155	3.5	91.25	99	93	88	99	94.75	95	90	90		91.6667	91	86	85		87.3333	581
142	23	F	143	143	4	97.6667	92	100	100	100	98	95	99	100		98	99	98	94		97	621
143	32	F	147	150	3.5	93.0278	84	99	95	89	91.75	96	96	100		97.3333	99	86	85		90	408
144	38	F	154	152	3.5	89.3611	99	95	97	84	93.75	72	100	82		84.6667	77	99	93		89.6667	586
145	24	F	154	160	4	94.6389	81	97	100	91	92.25	95	98	93		95.3333	100	99	90		96.3333	403
146	29	M	150	152	4	94.2778	92	99	95	92	94.5	100	99	87		95.3333	98	97	84		93	580
147	21	M	140	147	3.5	84.1389	0	100	83	88	67.75	100	98	80		92.6667	97	88	91		92	461
