# Supplementary material for: Correlation between physician assistant students’ performance score of history taking and physical exam documentation and scores of Graduate Record Examination, clinical year grade point average, and score of Physician Assistant National Certifying Exam in the United States
Source: J Educ Eval Health Prof. 2020 May 27;17:16. doi: 10.3352/jeehp.2020.17.16 (PMC7364023; doi:10.3352/jeehp.2020.17.16)
Supplement: Supplementary file 2 — Supplement 1. Example of a history taking and physical grading rubric. [file jeehp-17-16-suppl.xlsx]

## Sheet: Sheet1
Written Submission Rubric PAS 7060, Winter 2019		Site Visit:
		Student:
		Faculty:
for auto-calculating use "1" to mark column	Excellent	Adequate	Needs Improvement
Face Sheet
Includes demographics, problem list, source and reliability		1
CC
Stated in pt’s own words, length of duration		1
HPI - Paragraph 1 (Concise synopsis)
Pt identifiers including age, gender, pertinent PMH		1
Brief description of chief complaint (CC)	1
Correlates current sxs with similar past sxs		1
HPI - Paragraph 2 (The story)
The Hx of CC: from onset to hospital		1
Description of presenting condition including onset, setting, manifestations and treatments	1
CHLORIDE PP/full description of non-painful symptom	1
History presented concisely		1
HPI - Paragraph 3 ( Rule Outs)
Includes properly formatted positive and negative symptoms		1
Includes properly formatted positive and negative diseases and conditions		1
Selects appropriate sxs to rule in or out a differential diagnosis	1
Selects appropriate disease(dz) to evaluate DDx, surgical risk factors, complications of dz/procedure	1
HPI - Paragraph 4 (Hospital/Clinic Story)
Hospital course chronological from beginning to end		1
Summarizes pt's presentation to hospital/clinic including admission vitals & complaint		1
Hospital course. Details that help propel hospital course or establish a diagnosis. Relevance given to diagnostics and txs	1
Patient status update, including current sx, activity, 5W's for post-procedure pt.	1
Current disposition or plan for discharge.		1
Hospital course presented concisely		1
Evidence of research throughout entire HPI	1
MEDICATION LIST
Inpatient & Outpatient: complete and correct (name, dose, route, frequency)	1
Confirms proper class, max dose and indication for patient's usage	1
References listed		1
ALLERGIES
INCLUDES DRUG, FOOD, ENVIRONMENTAL & LATEX WITH REACTIONS (ALL CAPS)		1
PMH (All child and adult medical dxs)
List each diagnosis, date diagnosed & state controlled versus uncontrolled (+/- OBGYN hx)		1
IMMUNIZATIONS
Include those recommended and pertinent to the patient		1
PAST SURGICAL HISTORY (All Surgeries)
List each surgery, date and complication (if applicable)		1
FAMILY HISTORY
Includes all first degree relatives. If applicable, selects specific family history as it relates to the patient's condition(s). Include type of family member (i.e. maternal aunt) and their dx		1
SOCIAL HISTORY
Includes bulleted tobacco use, drugs, ETOH and environmental		1
Few sentences (~4) relating pertinent information, avoids unrelated content	1
ROS
Minimum 10 systems with ≥2 sxs: Identify (-) sxs & briefly explain (+) sxs; include those related to PMH	1
PE
Records PE findings in a systematic order (i.e. GS, VS, etc.) and in IPPA order		1
Used proper medical terminology		1
Selects necessary PE content based on pt's FULL hx	1
PE accurately documented		1
LABS / DIAGNOSTICS
Lists what testing was done with proper values		1
Identify and records all abnormal results		1
Includes all necessary descriptors for diagnostic tests		1
IMPRESSION
The MOST important problem listed first and correctly		1
Contains 4 bullet sections including:: sxs/hx, PE, Diagnostics & Tx; Using fragmented sentences		1
No combined problems (i.e. 1. MI and 2. CAD, 1. s/p L knee replacement and 2. OA of L knee)		1
Includes all active or new problems. No unnecessary problems. No missing problems		1
Synthesis of pertinent content for CC:	1
established dx or new problem/working dx • Synopsis of brief hx including • Synopsis of brief symptom hx current status • Includes 3 reasonable r/o dxs with S&R
• PE findings	1
• Diagnostic/Lab findings	1
• Current Tx (dose, frequency and effectiveness)	1
Synthesis of pertinent content for Chronic (PMH) dx/problem/social issue within the following areas:	1
• Synopsis of pertinent hx and current sxs
• PE findings	1
• Diagnostic/Lab findings	1
• Current Tx	1
Able to synthesize a complete evaluation of health maintenance items	1
Complexity or Increased number of diagnoses fully documented
PLAN
Problems/dx listed in same order as impression. Separate plan for each rule out (if applicable)		1
Properly formatted: bullets or fragments		1
Define orderables for appropriate therapuetics per problem/rule out	1
Define specific orderables for diagnostic testing per problem/rule out	1
Details pt education/anticipatory guidance per problem/rule out	1
Includes outpatient plans	1
Health maintenance plans including timing of screening exams	1
Evidence of research	1
GRADE CALCULATION				TOTALS
Points Earned per column	56	30	0	86
# of Medication and/or Documentation Error(s), Late Submission				86
# of Spelling and/or Grammar Errors				86
Total % for Written Submission				1
FINAL Score (max 100 points)				100
Grading Criteria:
